# Supplementary material for: The diverse liver viromes of Australian geckos and skinks are dominated by hepaciviruses and picornaviruses and reflect host taxonomy and habitat
Source: Virus Evol. 2024 May 28;10(1):veae044. doi: 10.1093/ve/veae044 (PMC11160328; doi:10.1093/ve/veae044)
Supplement: veae044_Supp [file veae044_supp.zip]

Archive with 5 entries (5 files):
- suppl_data/Mahar.Supplementary Figures.pdf
- suppl_data/Mahar.Supplementary Information.docx
- suppl_data/Mahar.Table S1.xlsx
- suppl_data/Mahar.Table S2.docx
- suppl_data/Mahar.Table S3.xlsx
